# Supplementary material for: The Ultrasound-Assisted Extraction of Polyphenols from Mexican Firecracker (Hamelia patens Jacq.): Evaluation of Bioactivities and Identification of Phytochemicals by HPLC-ESI-MS
Source: Molecules. 2022 Dec 13;27(24):8845. doi: 10.3390/molecules27248845 (PMC9785907; doi:10.3390/molecules27248845)
Supplement: Supplementary file 1 [file molecules-27-08845-s001.zip]

Archive with 1 entries (1 files):
- molecules-2046839-supplementary.pdf
